# Supplementary material for: Many-molecule encapsulation by an icosahedral shell
Source: eLife. 2016 May 11;5:e14078. doi: 10.7554/eLife.14078 (PMC4947392; doi:10.7554/eLife.14078)
Supplement: Figure 3—source data 1. — DOI: http://dx.doi.org/10.7554/eLife.14078.010 [file elife-14078-fig3-data1.zip]

Archive with 1 entries (1 files):
- Figure_3-sourcedata_1.data
