# Supplementary material for: Many-molecule encapsulation by an icosahedral shell
Source: eLife. 2016 May 11;5:e14078. doi: 10.7554/eLife.14078 (PMC4947392; doi:10.7554/eLife.14078)
Supplement: Figure 3—source data 2. — The sizes of each cargo globule and shell assemblage, and associations between shell assemblages and cargo globules, were determined by clustering. The outcome was then categorized according to the criteria listed in this table. DOI: http://dx.doi.org/10.7554/eLife.14078.011 [file elife-14078-fig3-data2.zip]

Archive with 1 entries (1 files):
- Figure 3—source data 2.pdf
