# Supplementary material for: Many-molecule encapsulation by an icosahedral shell
Source: eLife. 2016 May 11;5:e14078. doi: 10.7554/eLife.14078 (PMC4947392; doi:10.7554/eLife.14078)
Supplement: Figure 3—figure supplement 2—source data 1. — DOI: http://dx.doi.org/10.7554/eLife.14078.014 [file elife-14078-fig3-figsupp2-data1.zip › figure_3_figure_supplement_2-sourcedata1.data]

outcomes are as follows:
1 = Complete Capsid - full 
2 = Stalled 
3 = Malformed/Overnucleated 
4 = Globule
5 = Attached
6 = Un-nucleated
7 = Complete Capsid - empty

Columns are as follows:
eCC     eSS     eSC   most_common_outcome  outcomes_for_each_trial
1.6	1.0	2.0	4	4	4	4	4	4	4	4	4	
1.6	1.0	3.0	4	4	4	4	4	4	4	4	4	
1.6	1.0	4.0	4	4	4	4	4	4	4	4	4	
1.6	1.0	5.0	4	4	4	4	4	4	4	4	4	
1.6	1.0	6.0	4	4	4	4	4	4	4	4	4	
1.6	1.0	7.0	4	4	4	4	4	4	4	4	4	
1.6	1.0	8.0	4	4	4	4	4	4	4	4	4	
1.6	1.0	9.0	4	4	4	4	4	4	4	4	4	
1.6	1.5	2.0	4	4	4	4	4	4	4	4	4	
1.6	1.5	3.0	4	4	4	4	4	4	4	4	4	
1.6	1.5	4.0	4	4	4	4	4	4	4	4	4	
1.6	1.5	5.0	4	4	4	4	4	4	4	4	4	
1.6	1.5	6.0	4	4	4	4	4	4	4	4	4	
1.6	1.5	7.0	4	4	4	4	4	4	4	4	4	
1.6	1.5	8.0	4	4	4	4	4	4	4	4	4	
1.6	1.5	9.0	4	4	4	4	4	4	4	4	4	
1.6	2.0	2.0	4	4	4	4	4	4	4	4	4	
1.6	2.0	3.0	4	4	4	4	4	4	4	4	4	
1.6	2.0	4.0	4	4	4	4	4	4	4	4	4	
1.6	2.0	5.0	4	4	4	4	4	4	4	4	4	
1.6	2.0	6.0	4	4	4	4	4	4	4	4	4	
1.6	2.0	7.0	4	4	4	4	4	4	4	4	4	
1.6	2.0	8.0	4	4	4	4	4	4	4	4	4	
1.6	2.0	9.0	4	4	4	4	4	4	4	4	4	4	4	
1.6	2.5	2.0	4	4	4	4	4	4	4	4	4	4	4	
1.6	2.5	3.0	4	4	4	4	4	4	4	4	4	4	4	
1.6	2.5	4.0	4	4	4	4	4	4	4	4	4	4	4	
1.6	2.5	5.0	4	4	4	4	4	4	4	4	4	4	4	
1.6	2.5	6.0	1	1	1	1	1	1	1	1	1	1	1	
1.6	2.5	7.0	1	1	1	1	1	1	1	1	1	1	1	
1.6	2.5	8.0	1	1	1	1	1	1	1	1	1	1	2	
1.6	2.5	9.0	1	1	1	1	1	1	1	2	2	3	3	
1.6	3.0	2.0	4	4	4	4	4	4	4	4	4	4	4	
1.6	3.0	3.0	4	4	4	4	4	4	4	4	4	4	4	
1.6	3.0	4.0	5	1	1	4	4	5	5	5	5	5	5	
1.6	3.0	5.0	1	1	1	1	1	1	1	1	1	1	1	
1.6	3.0	6.0	1	1	1	1	1	1	1	1	1	1	1	
1.6	3.0	7.0	1	1	1	1	1	1	1	1	1	1	1	
1.6	3.0	8.0	2	1	1	2	2	2	2	2	2	2	3	
1.6	3.0	9.0	2	2	2	2	2	2	2	2	2	3	3	
1.6	3.5	2.0	4	4	4	4	4	4	4	4	4	4	
1.6	3.5	3.0	5	4	4	4	4	5	5	5	5	5	5	
1.6	3.5	4.0	5	1	5	5	5	5	5	5	5	5	5	
1.6	3.5	5.0	1	1	1	1	1	1	1	1	1	1	1	
1.6	3.5	6.0	1	1	1	1	1	1	1	1	1	1	1	
1.6	3.5	7.0	1	1	1	1	1	1	1	1	1	2	2	
1.6	3.5	8.0	2	1	2	2	2	2	2	2	2	2	2	
1.6	3.5	9.0	2	2	2	2	2	2	2	2	2	3	3	
1.6	4.0	2.0	4	4	4	4	4	4	4	4	4	4	4	
1.6	4.0	3.0	5	5	5	5	5	5	5	5	5	5	5	
1.6	4.0	4.0	5	1	1	1	1	5	5	5	5	5	5	
1.6	4.0	5.0	1	1	1	1	1	1	1	1	1	1	1	
1.6	4.0	6.0	1	1	1	1	1	1	1	1	1	1	2	
1.6	4.0	7.0	2	1	1	2	2	2	2	2	2	2	3	
1.6	4.0	8.0	2	2	2	2	2	2	2	2	3	3	3	
1.6	4.0	9.0	2	2	2	2	2	2	2	2	2	2	3	
1.6	4.5	2.0	5	2	5	5	5	5	5	5	5	
1.6	4.5	3.0	5	2	2	5	5	5	5	5	5	5	
1.6	4.5	4.0	5	1	1	1	1	2	5	5	5	5	5	
1.6	4.5	5.0	1	1	1	1	1	1	1	1	2	2	5	
1.6	4.5	6.0	2	1	2	2	2	2	2	2	2	2	2	
1.6	4.5	7.0	2	2	2	2	2	2	2	2	2	2	2	
1.6	4.5	8.0	3	2	2	2	2	3	3	3	3	3	3	
1.6	4.5	9.0	3	2	2	2	3	3	3	3	3	3	
1.8	1.0	2.0	4	4	4	4	
1.8	1.0	3.0	4	4	4	4	
1.8	1.0	4.0	4	4	4	4	
1.8	1.0	5.0	4	4	4	4	
1.8	1.0	6.0	4	4	4	4	
1.8	1.0	7.0	4	4	4	4	
1.8	1.0	8.0	4	4	4	4	
1.8	1.0	9.0	4	4	4	4	
1.8	1.5	2.0	4	4	4	4	
1.8	1.5	3.0	4	4	4	4	
1.8	1.5	4.0	4	4	4	4	
1.8	1.5	5.0	4	4	4	4	
1.8	1.5	6.0	4	4	4	4	
1.8	1.5	7.0	4	4	4	4	
1.8	1.5	8.0	4	4	4	4	
1.8	1.5	9.0	4	4	4	4	
1.8	2.0	2.0	4	4	4	4	
1.8	2.0	3.0	4	4	4	4	
1.8	2.0	4.0	4	4	4	4	
1.8	2.0	5.0	4	4	4	4	
1.8	2.0	6.0	4	4	4	4	
1.8	2.0	7.0	4	4	4	4	
1.8	2.0	8.0	4	4	4	4	
1.8	2.0	9.0	1	1	1	2	2	4	
1.8	2.5	2.0	4	4	4	4	4	4	
1.8	2.5	3.0	4	4	4	4	4	4	
1.8	2.5	4.0	4	4	4	4	4	4	
1.8	2.5	5.0	4	4	4	4	4	4	
1.8	2.5	6.0	1	1	1	1	1	5	
1.8	2.5	7.0	1	1	1	1	1	1	
1.8	2.5	8.0	1	1	1	1	1	1	
1.8	2.5	9.0	1	1	1	1	2	2	
1.8	3.0	2.0	4	4	4	4	4	
1.8	3.0	3.0	4	4	4	4	4	4	
1.8	3.0	4.0	5	5	5	5	5	5	
1.8	3.0	5.0	5	1	5	5	5	5	
1.8	3.0	6.0	5	5	5	5	5	5	
1.8	3.0	7.0	5	1	5	5	
1.8	3.0	8.0	2	1	1	2	2	2	
1.8	3.0	9.0	2	2	2	2	2	2	
1.8	3.5	2.0	4	4	4	4	4	4	
1.8	3.5	3.0	5	1	4	5	5	5	
1.8	3.5	4.0	5	2	5	5	5	5	
1.8	3.5	5.0	5	5	5	5	5	5	
1.8	3.5	6.0	5	5	5	5	5	5	
1.8	3.5	7.0	5	5	5	5	5	
1.8	3.5	8.0	2	2	2	2	2	2	
1.8	3.5	9.0	2	2	2	2	2	2	
1.8	4.0	2.0	4	4	4	4	4	5	
1.8	4.0	3.0	5	5	5	5	5	5	
1.8	4.0	4.0	5	5	5	5	5	5	
1.8	4.0	5.0	5	2	5	5	5	5	
1.8	4.0	6.0	5	2	5	5	5	5	
1.8	4.0	7.0	2	2	2	2	2	5	
1.8	4.0	8.0	2	2	2	2	2	2	
1.8	4.0	9.0	2	2	2	2	2	2	
1.8	4.5	2.0	5	2	5	5	5	5	
1.8	4.5	3.0	5	2	5	5	5	5	
1.8	4.5	4.0	5	2	2	5	5	5	
1.8	4.5	5.0	2	2	2	2	2	5	
1.8	4.5	6.0	2	2	2	2	5	
1.8	4.5	7.0	2	2	2	2	2	2	
1.8	4.5	8.0	2	2	2	2	2	3	
1.8	4.5	9.0	2	2	2	2	2	2	
2.0	1.0	2.0	4	4	4	
2.0	1.0	3.0	4	4	4	
2.0	1.0	4.0	4	4	4	
2.0	1.0	5.0	4	4	4	
2.0	1.0	6.0	4	4	4	
2.0	1.0	7.0	4	4	4	
2.0	1.0	8.0	4	4	4	
2.0	1.0	9.0	4	4	4	
2.0	1.5	2.0	4	4	4	
2.0	1.5	3.0	4	4	4	
2.0	1.5	4.0	4	4	4	
2.0	1.5	5.0	4	4	4	
2.0	1.5	6.0	4	4	4	
2.0	1.5	7.0	4	4	4	
2.0	1.5	8.0	4	4	4	
2.0	1.5	9.0	4	4	4	
2.0	2.0	2.0	4	4	4	
2.0	2.0	3.0	4	4	4	
2.0	2.0	4.0	4	4	4	4	
2.0	2.0	5.0	4	4	4	4	
2.0	2.0	6.0	4	4	4	4	
2.0	2.0	7.0	4	4	4	4	
2.0	2.0	8.0	4	4	4	4	
2.0	2.0	9.0	2	2	4	
2.0	2.5	2.0	4	4	4	4	
2.0	2.5	3.0	4	4	4	4	
2.0	2.5	4.0	4	4	4	4	
2.0	2.5	5.0	4	4	4	4	
2.0	2.5	6.0	5	5	5	5	
2.0	2.5	7.0	1	1	1	5	
2.0	2.5	8.0	1	1	1	5	
2.0	2.5	9.0	1	1	2	
2.0	3.0	2.0	4	4	4	4	
2.0	3.0	3.0	4	4	4	4	
2.0	3.0	4.0	5	5	5	5	
2.0	3.0	5.0	5	5	5	5	
2.0	3.0	6.0	5	5	5	5	
2.0	3.0	7.0	5	2	5	5	
2.0	3.0	8.0	5	2	5	5	
2.0	3.0	9.0	2	2	2	
2.0	3.5	2.0	4	4	4	4	
2.0	3.5	3.0	5	5	5	5	
2.0	3.5	4.0	5	5	5	5	
2.0	3.5	5.0	5	5	5	5	
2.0	3.5	6.0	2	2	2	5	
2.0	3.5	7.0	5	5	5	5	
2.0	3.5	8.0	5	5	5	5	
2.0	3.5	9.0	2	2	2	
2.0	4.0	2.0	4	4	4	5	
2.0	4.0	3.0	5	5	5	5	
2.0	4.0	4.0	5	2	5	5	
2.0	4.0	5.0	2	2	2	5	
2.0	4.0	6.0	5	2	5	5	
2.0	4.0	7.0	2	2	2	5	
2.0	4.0	8.0	2	2	2	2	
2.0	4.0	9.0	2	2	2	
2.0	4.5	2.0	5	5	5	5	
2.0	4.5	3.0	2	2	2	5	
2.0	4.5	4.0	5	2	5	5	
2.0	4.5	5.0	2	2	2	5	
2.0	4.5	6.0	2	2	2	5	
2.0	4.5	7.0	5	2	5	5	
2.0	4.5	8.0	2	2	2	2	
2.0	4.5	9.0	2	2	2	2	
3.0	1.0	2.0	4	4	4	
3.0	1.0	3.0	4	4	4	
3.0	1.0	4.0	4	4	4	
3.0	1.0	5.0	4	4	4	
3.0	1.0	6.0	4	4	4	
3.0	1.0	7.0	4	4	4	
3.0	1.0	8.0	4	4	4	
3.0	1.0	9.0	4	4	4	
3.0	1.5	2.0	4	4	4	
3.0	1.5	3.0	4	4	4	
3.0	1.5	4.0	4	4	4	
3.0	1.5	5.0	4	4	4	
3.0	1.5	6.0	4	4	4	
3.0	1.5	7.0	4	4	4	
3.0	1.5	8.0	4	4	4	
3.0	1.5	9.0	4	4	4	
3.0	2.0	2.0	4	4	4	
3.0	2.0	3.0	4	4	4	
3.0	2.0	4.0	4	4	4	4	
3.0	2.0	5.0	4	4	4	4	
3.0	2.0	6.0	4	4	4	4	
3.0	2.0	7.0	4	4	4	4	
3.0	2.0	8.0	4	4	4	4	
3.0	2.0	9.0	1	1	2	
3.0	2.5	2.0	4	4	4	
3.0	2.5	3.0	4	4	4	
3.0	2.5	4.0	4	4	4	4	
3.0	2.5	5.0	4	4	4	4	
3.0	2.5	6.0	2	1	2	2	
3.0	2.5	7.0	2	2	2	2	
3.0	2.5	8.0	2	2	2	2	
3.0	2.5	9.0	2	2	2	
3.0	3.0	2.0	4	4	4	
3.0	3.0	3.0	4	4	4	
3.0	3.0	4.0	2	2	2	2	
3.0	3.0	5.0	2	2	2	2	
3.0	3.0	6.0	2	2	2	2	
3.0	3.0	7.0	2	2	2	2	
3.0	3.0	8.0	2	2	2	2	
3.0	3.0	9.0	2	2	2	
3.0	3.5	2.0	4	4	4	
3.0	3.5	3.0	5	5	5	
3.0	3.5	4.0	2	2	2	5	
3.0	3.5	5.0	2	2	2	2	
3.0	3.5	6.0	2	2	2	2	
3.0	3.5	7.0	2	2	2	2	
3.0	3.5	8.0	2	2	2	2	
3.0	3.5	9.0	2	2	2	
3.0	4.0	2.0	5	5	5	
3.0	4.0	3.0	5	5	5	
3.0	4.0	4.0	2	2	2	2	
3.0	4.0	5.0	2	2	2	2	
3.0	4.0	6.0	2	2	2	2	
3.0	4.0	7.0	2	2	2	2	
3.0	4.0	8.0	2	2	2	2	
3.0	4.0	9.0	2	2	2	
3.0	4.5	2.0	5	2	5	5	
3.0	4.5	3.0	2	2	2	2	
3.0	4.5	4.0	2	2	2	2	
3.0	4.5	5.0	2	2	2	2	
3.0	4.5	6.0	2	2	2	2	
3.0	4.5	7.0	2	2	2	2	
3.0	4.5	8.0	2	2	2	
3.0	4.5	9.0	2	2	2	2	
