# Supplementary material for: Many-molecule encapsulation by an icosahedral shell
Source: eLife. 2016 May 11;5:e14078. doi: 10.7554/eLife.14078 (PMC4947392; doi:10.7554/eLife.14078)
Supplement: Figure 6—source data 1. — DOI: http://dx.doi.org/10.7554/eLife.14078.023 [file elife-14078-fig6-data1.zip]

Archive with 10 entries (9 files):
- Radius/
- Radius/radial_eLJ1.3_eAds2.0.dat
- Radius/radial_eLJ1.3_eAds4.0.dat
- Radius/radial_eLJ1.3_eAds6.0.dat
- Radius/radial_eLJ1.3_eAds8.0.dat
- Radius/radial_eLJ1.6_eAds2.0.dat
- Radius/radial_eLJ1.6_eAds4.0.dat
- Radius/radial_eLJ1.6_eAds6.0.dat
- Radius/radial_eLJ1.6_eAds8.0.dat
- Radius/ReadMe.txt
