# Supplementary material for: Many-molecule encapsulation by an icosahedral shell
Source: eLife. 2016 May 11;5:e14078. doi: 10.7554/eLife.14078 (PMC4947392; doi:10.7554/eLife.14078)
Supplement: Figure 6—source data 1. — DOI: http://dx.doi.org/10.7554/eLife.14078.023 [file elife-14078-fig6-data1.zip › Radius/radial_eLJ1.3_eAds2.0.dat]

0	0
0.05	0.786297095674075
0.1	0
0.15	0
0.2	0
0.25	0
0.3	0
0.35	0
0.4	0
0.45	0.0203102570838322
0.5	0.0166286394855544
0.55	0
0.6	0
0.65	0.0100623028696865
0.7	0.0174455774000587
0.75	0.00763395238518519
0.8	0.0336846981010926
0.85	0.0239568211957281
0.9	0.0214375060164305
0.95	0.0144717256872529
1	0.00872970605823714
1.05	0.0158733371873642
1.1	0.00724697784031405
1.15	0.023251996190724
1.2	0.0122244967678369
1.25	0.0169269492661769
1.3	0.0313473925185677
1.35	0.00485154664585149
1.4	0.00903418903523762
1.45	0.0252964213085494
1.5	0.0256370604465571
1.55	0.0277330181544434
1.6	0.0104211038240174
1.65	0.0392331191188729
1.7	0.0169545999347253
1.75	0.0378487361578105
1.8	0.0385574757948759
1.85	0.0456607699550007
1.9	0.047032837294649
1.95	0.0564400393391348
2	0.0570428902978345
2.05	0.069240406141224
2.1	0.060942015165734
2.15	0.0746545947803988
2.2	0.058366776500971
2.25	0.0664636894588451
2.3	0.060241969562204
2.35	0.0520403455254813
2.4	0.042897035827479
2.45	0.0576539429422295
2.5	0.0481993645106704
2.55	0.0484209597687946
2.6	0.0485908593408452
2.65	0.0487143420168407
2.7	0.0395310401595765
2.75	0.039906215547142
2.8	0.0396555807884077
2.85	0.0421726035788492
2.9	0.0359183147824235
2.95	0.0310935674779317
3	0.0215531760129219
3.05	0.0184326277826125
3.1	0.0112721146918034
3.15	0.00636993596561625
3.2	0.00220498344272035
3.25	0.000855268381589386
3.3	0
3.35	0.000402668788478931
3.4	0.000390998058515204
3.45	0
3.5	0
3.55	0.000717751798880946
3.6	0.000698088613065954
3.65	0.000339611258698004
3.7	0.000330555502355327
