# Supplementary material for: Many-molecule encapsulation by an icosahedral shell
Source: eLife. 2016 May 11;5:e14078. doi: 10.7554/eLife.14078 (PMC4947392; doi:10.7554/eLife.14078)
Supplement: Figure 6—source data 1. — DOI: http://dx.doi.org/10.7554/eLife.14078.023 [file elife-14078-fig6-data1.zip › Radius/radial_eLJ1.3_eAds4.0.dat]

0	0
0.05	3.26760589459765
0.1	1.50481850409102
0.15	1.85458712936624
0.2	0.749942336465035
0.25	0.565547174064978
0.3	0.540312785720872
0.35	0.575214647125918
0.4	0.474329887925466
0.45	0.633023282163752
0.5	0.656482755259045
0.55	0.691382607421165
0.6	0.52428005025261
0.65	0.742230406588223
0.7	0.752170770507622
0.75	0.832763638186295
0.8	0.853897011623744
0.85	0.970681620484396
0.9	0.868604098563933
0.95	1.00233309650235
1	0.875205306027245
1.05	0.95236458752062
1.1	0.865840271609977
1.15	0.831691482224839
1.2	0.777893407722793
1.25	0.671190703362383
1.3	0.705629179896503
1.35	0.65020892966542
1.4	0.699243526480375
1.45	0.626364132610544
1.5	0.561381951436608
1.55	0.589694748697544
1.6	0.678474180702193
1.65	0.664050886064286
1.7	0.760626547153264
1.75	0.904403482860735
1.8	0.94852132579608
1.85	1.01381751979813
1.9	1.1521488740115
1.95	1.0224793279453
2	1.07951844810854
2.05	0.934053397778351
2.1	0.842076329914309
2.15	0.701064643230566
2.2	0.685311722718178
2.25	0.678537224691241
2.3	0.680520358193533
2.35	0.664841220022838
2.4	0.707394771924554
2.45	0.70166180174431
2.5	0.733940756746313
2.55	0.768957149382196
2.6	0.809096997120406
2.65	0.759822064753454
2.7	0.832944314844414
2.75	0.851465749831308
2.8	0.886078365695954
2.85	0.93393111313482
2.9	0.878326226513675
2.95	0.752678450346784
3	0.599378487678108
3.05	0.391064493246111
3.1	0.20737963001169
3.15	0.102576947877446
3.2	0.0380273821160412
3.25	0.013772637695744
3.3	0.00991340448161276
3.35	0.00209170762877529
3.4	0.0044683820040495
3.45	0.00276227811806097
3.5	0.00345146488095452
3.55	0.00186422061535695
3.6	0.000725259726748161
3.65	0.00317546694884391
3.7	0.00137368574032693
