# Supplementary material for: Many-molecule encapsulation by an icosahedral shell
Source: eLife. 2016 May 11;5:e14078. doi: 10.7554/eLife.14078 (PMC4947392; doi:10.7554/eLife.14078)
Supplement: Figure 6—source data 1. — DOI: http://dx.doi.org/10.7554/eLife.14078.023 [file elife-14078-fig6-data1.zip › Radius/radial_eLJ1.3_eAds6.0.dat]

0	6.20102482270237
0.05	3.54344275582992
0.1	0.979109182531952
0.15	1.34076212382754
0.2	1.01656144634465
0.25	1.0902900787169
0.3	0.244134835539463
0.35	0.477001909438644
0.4	0.600099176390552
0.45	0.594932270812773
0.5	0.449621135180836
0.55	0.484211006306733
0.6	0.396654039831709
0.65	0.657512686867891
0.7	0.717392729092351
0.75	0.860058921317942
0.8	1.00187916352107
0.85	0.998641647181665
0.9	1.00834580856017
0.95	1.07607617431645
1	1.14087054628624
1.05	1.08640881897381
1.1	0.943012991470866
1.15	0.838279758772075
1.2	0.740266705652978
1.25	0.676995534205845
1.3	0.68867575154834
1.35	0.5493195193315
1.4	0.562341602715314
1.45	0.586615523250666
1.5	0.57100085253834
1.55	0.520744442618606
1.6	0.596816841566493
1.65	0.651963999773282
1.7	0.76232144978055
1.75	0.885626396260056
1.8	1.13874211154955
1.85	1.22286149620487
1.9	1.35259592489797
1.95	1.38301002241002
2	1.18576800612943
2.05	0.990099763640305
2.1	0.786142102453689
2.15	0.752599278288164
2.2	0.660705051804514
2.25	0.635976946073319
2.3	0.668185039474175
2.35	0.659586035211357
2.4	0.727568166812749
2.45	0.702687209537627
2.5	0.787791939310766
2.55	0.837765701194555
2.6	0.855649936232112
2.65	0.963336102653431
2.7	1.03477992496447
2.75	1.01594541516842
2.8	1.12016006508042
2.85	1.16343453927301
2.9	1.19768503198781
2.95	0.984947639195832
3	0.795669244621401
3.05	0.492387711752431
3.1	0.302140555829254
3.15	0.137891682012643
3.2	0.044218508871125
3.25	0.0134899149277962
3.3	0.0088806415641325
3.35	0.00589752891178071
3.4	0.0026430453176255
3.45	0.00385130242249131
3.5	0.00374282230597016
3.55	0.00283022584331464
3.6	0.00314593180173878
3.65	0.0019130699150683
3.7	0.00297929244979996
