# Supplementary material for: Many-molecule encapsulation by an icosahedral shell
Source: eLife. 2016 May 11;5:e14078. doi: 10.7554/eLife.14078 (PMC4947392; doi:10.7554/eLife.14078)
Supplement: Figure 6—source data 1. — DOI: http://dx.doi.org/10.7554/eLife.14078.023 [file elife-14078-fig6-data1.zip › Radius/radial_eLJ1.3_eAds8.0.dat]

0	6.28261725458003
0.05	2.69255025196287
0.1	1.98398439618317
0.15	1.69800466340001
0.2	1.33891843130394
0.25	0.897516750654289
0.3	0.742041408021263
0.35	0.520453500379411
0.4	0.492186605197514
0.45	0.440478700505611
0.5	0.37961433562417
0.55	0.379805577103074
0.6	0.509039351117359
0.65	0.401995619580074
0.7	0.527700022967895
0.75	0.688386633996979
0.8	0.845884820078094
0.85	1.1143271082661
0.9	1.44371730484994
0.95	1.33250953164625
1	1.15588200084264
1.05	1.2909487509411
1.1	1.00918934174952
1.15	0.993389089136974
1.2	0.833728775038663
1.25	0.740646831652182
1.3	0.548648113356774
1.35	0.515014019106163
1.4	0.422794103303703
1.45	0.392212413824798
1.5	0.398431835922846
1.55	0.493830177215897
1.6	0.477788185028016
1.65	0.636285263977367
1.7	0.79346412260308
1.75	0.935496830026065
1.8	1.18830589053353
1.85	1.47870086129366
1.9	1.53427531784887
1.95	1.48442099627548
2	1.35585034024872
2.05	1.14295727100933
2.1	0.871845022226278
2.15	0.70716794533673
2.2	0.608063444097548
2.25	0.637264348798163
2.3	0.61015089723839
2.35	0.643204868876338
2.4	0.630309340547353
2.45	0.729026325419235
2.5	0.783376926005662
2.55	0.863790785033377
2.6	0.96036137498961
2.65	1.02356836370764
2.7	1.0998634179267
2.75	1.17548373911577
2.8	1.32973427743905
2.85	1.32885684041827
2.9	1.26423368539616
2.95	1.19606930503351
3	0.921709898654803
3.05	0.596868018016857
3.1	0.326488088406794
3.15	0.152689879544229
3.2	0.056881319587176
3.25	0.0209892426343671
3.3	0.00568262659643935
3.35	0.0105713802659551
3.4	0.00357042963959936
3.45	0.00563618965630672
3.5	0.00463475218297767
3.55	0.00286746565704246
3.6	0.00637465128247068
3.65	0.00271353864268898
3.7	0.00452774049936704
