# Supplementary material for: Many-molecule encapsulation by an icosahedral shell
Source: eLife. 2016 May 11;5:e14078. doi: 10.7554/eLife.14078 (PMC4947392; doi:10.7554/eLife.14078)
Supplement: Figure 6—source data 1. — DOI: http://dx.doi.org/10.7554/eLife.14078.023 [file elife-14078-fig6-data1.zip › Radius/radial_eLJ1.6_eAds2.0.dat]

0	9.00903606317136
0.05	7.72203091128974
0.1	3.79327834238794
0.15	2.43487461166794
0.2	1.77226938947633
0.25	1.88100752967314
0.3	1.63155771222788
0.35	0.799618585488582
0.4	0.498195542663854
0.45	0.698117185707006
0.5	0.408264474161844
0.55	0.295006218693268
0.6	0.55706193141145
0.65	0.494097041855833
0.7	0.656760156744664
0.75	0.71222615201216
0.8	0.683672259383873
0.85	0.852868484761598
0.9	1.04389025464206
0.95	1.13698614644757
1	1.45030477464218
1.05	1.27958190659319
1.1	1.33445234642104
1.15	1.04933250464217
1.2	0.960430274363636
1.25	0.891206540334225
1.3	0.816671043220564
1.35	0.722628719037983
1.4	0.532335327491455
1.45	0.652128615832782
1.5	0.535829446967554
1.55	0.565901828623797
1.6	0.668073043498032
1.65	0.76524630652421
1.7	0.85776316479369
1.75	0.974529423389866
1.8	1.02329306296718
1.85	1.13600549552196
1.9	1.21957268046529
1.95	1.22211875670024
2	1.13871579583267
2.05	1.063578865596
2.1	0.939307137053301
2.15	0.868054029690806
2.2	0.668740094909711
2.25	0.687535516654838
2.3	0.634673883284929
2.35	0.621542301891121
2.4	0.647241219218916
2.45	0.620129539921743
2.5	0.672351273306865
2.55	0.628379416244832
2.6	0.767004642456473
2.65	0.790008635794582
2.7	0.862384441912824
2.75	0.970998800878545
2.8	0.988670450286431
2.85	1.0444995939759
2.9	1.0582348779765
2.95	0.950016042816304
3	0.801550699728475
3.05	0.624844574047402
3.1	0.390527376063745
3.15	0.207780529191107
3.2	0.0916711465445689
3.25	0.0314976787229204
3.3	0.00882772810893409
3.35	0.00922719327561626
3.4	0.0076797920549873
3.45	0.014920769133677
3.5	0.00725024698263402
3.55	0.00939848581930899
3.6	0.00399919160645566
3.65	0.00667047774159664
3.7	0.0054105075149669
