# Supplementary material for: Many-molecule encapsulation by an icosahedral shell
Source: eLife. 2016 May 11;5:e14078. doi: 10.7554/eLife.14078 (PMC4947392; doi:10.7554/eLife.14078)
Supplement: Figure 6—source data 1. — DOI: http://dx.doi.org/10.7554/eLife.14078.023 [file elife-14078-fig6-data1.zip › Radius/radial_eLJ1.6_eAds4.0.dat]

0	14.2886457261271
0.05	6.12370531119735
0.1	8.27237384144203
0.15	6.43632690366088
0.2	4.37248175225749
0.25	2.25059255026911
0.3	1.50012028620757
0.35	0.958212928379335
0.4	0.460924055681521
0.45	0.246052939933309
0.5	0.316566169158909
0.55	0.275935223930247
0.6	0.264040361676835
0.65	0.444071256570678
0.7	0.301925953008498
0.75	0.336902881198559
0.8	0.478037107116453
0.85	0.730757724840017
0.9	0.839417356841614
0.95	1.18967690094836
1	1.43528558708123
1.05	1.66546339273532
1.1	1.57090443466967
1.15	1.35671711581815
1.2	1.34873391085043
1.25	1.10100448017826
1.3	0.7798738768413
1.35	0.600345626218945
1.4	0.502281760581955
1.45	0.435974253612205
1.5	0.467584967031988
1.55	0.441570509507456
1.6	0.482450329029852
1.65	0.577147555317284
1.7	0.696226366940949
1.75	0.828874979087688
1.8	1.02955465827486
1.85	1.1898737927896
1.9	1.3045176894103
1.95	1.4428042184468
2	1.30178341134193
2.05	1.28220799980923
2.1	1.15929899198879
2.15	0.973215257019987
2.2	0.874651432823026
2.25	0.700897450420229
2.3	0.647581600659997
2.35	0.657895491895838
2.4	0.605399613449345
2.45	0.606455919813861
2.5	0.616914909362259
2.55	0.647062378197123
2.6	0.69061499680035
2.65	0.753230887623959
2.7	0.871226294601701
2.75	0.944742185766004
2.8	1.08466591238326
2.85	1.19516212025171
2.9	1.25067981161777
2.95	1.23993677408724
3	1.09518958378019
3.05	0.872236591724457
3.1	0.636459857414313
3.15	0.380337598066708
3.2	0.183554698989589
3.25	0.082890649331895
3.3	0.0409262484052789
3.35	0.0341475182568941
3.4	0.0355262201047417
3.45	0.0335252194250449
3.5	0.0396081655609898
3.55	0.0322970410449072
3.6	0.0302040833832775
3.65	0.0296816852458577
3.7	0.0286041793808724
