# Supplementary material for: Many-molecule encapsulation by an icosahedral shell
Source: eLife. 2016 May 11;5:e14078. doi: 10.7554/eLife.14078 (PMC4947392; doi:10.7554/eLife.14078)
Supplement: Figure 6—source data 1. — DOI: http://dx.doi.org/10.7554/eLife.14078.023 [file elife-14078-fig6-data1.zip › Radius/radial_eLJ1.6_eAds6.0.dat]

0	9.5257638174181
0.05	14.2886457261271
0.1	18.0488156540553
0.15	11.5853884265896
0.2	5.0752020338703
0.25	2.61696808170827
0.3	1.08758720750049
0.35	0.591837396940178
0.4	0.285333939231418
0.45	0.0703008399809454
0.5	0.0719468566270248
0.55	0.0359915509474235
0.6	0.111709383786353
0.65	0.0609509567842108
0.7	0.120770381203399
0.75	0.165148471175764
0.8	0.239018553558226
0.85	0.538998605555758
0.9	0.853330351706392
0.95	1.23559425502005
1	1.62791602113687
1.05	1.90240560737189
1.1	2.0380995659387
1.15	1.97183885900688
1.2	1.51005306489332
1.25	1.07415071236903
1.3	0.698495733170904
1.35	0.562561635757612
1.4	0.373291113895538
1.45	0.308283049625367
1.5	0.300346548166532
1.55	0.329577988980203
1.6	0.375740131643187
1.65	0.458323058634314
1.7	0.560182134320304
1.75	0.7759680655289
1.8	1.08079406835104
1.85	1.2677687564542
1.9	1.50265871776901
1.95	1.50283626984903
2	1.53600763851275
2.05	1.46564393939373
2.1	1.31750507125944
2.15	1.06298597469338
2.2	0.921149859132592
2.25	0.768379918294387
2.3	0.664468649203285
2.35	0.585421443055976
2.4	0.594600958136982
2.45	0.558509618461056
2.5	0.562755880992414
2.55	0.584810308509333
2.6	0.699830876657569
2.65	0.770980069070178
2.7	0.931089696439364
2.75	1.0473083041334
2.8	1.20402392199903
2.85	1.3757089090081
2.9	1.4464464586885
2.95	1.4924085295343
3	1.23962448730447
3.05	1.00697573799181
3.1	0.725873119630883
3.15	0.439002507085278
3.2	0.192713353409027
3.25	0.0865911247484974
3.3	0.0416442527632663
3.35	0.0376319588953527
3.4	0.0301127008506859
3.45	0.0295810759632749
3.5	0.0357751172808941
3.55	0.0295021048006364
3.6	0.0299020425494448
3.65	0.0370286370393868
3.7	0.0360412660198992
