# Supplementary material for: Many-molecule encapsulation by an icosahedral shell
Source: eLife. 2016 May 11;5:e14078. doi: 10.7554/eLife.14078 (PMC4947392; doi:10.7554/eLife.14078)
Supplement: Figure 6—source data 1. — DOI: http://dx.doi.org/10.7554/eLife.14078.023 [file elife-14078-fig6-data1.zip › Radius/radial_eLJ1.6_eAds8.0.dat]

0	23.8144095435452
0.05	26.5360563485218
0.1	21.3076295915931
0.15	10.040669969711
0.2	6.01216240935405
0.25	2.25059255026911
0.3	1.0500842003453
0.35	0.535471930564923
0.4	0.0658462936687887
0.45	0.0878760499761817
0.5	0.0431681139762149
0.55	0.0359915509474235
0.6	0.0304661955780963
0.65	0.0435363977030077
0.7	0.0528370417764871
0.75	0.0792712661643669
0.8	0.128253858006853
0.85	0.419796990865542
0.9	0.672461418464276
0.95	1.22724564518884
1	1.62413895380245
1.05	2.14278176714812
1.1	2.27953597605759
1.15	2.05807087908007
1.2	1.53120967525961
1.25	1.24992082893851
1.3	0.768571356887079
1.35	0.489092765416133
1.4	0.388926343796922
1.45	0.279096488714089
1.5	0.218433853212024
1.55	0.220785254753728
1.6	0.278047697415958
1.65	0.394667078268437
1.7	0.524170425685427
1.75	0.760851804512103
1.8	1.01525528802104
1.85	1.3501793701863
1.9	1.49837458742612
1.95	1.59746306273728
2	1.61053352897619
2.05	1.54952670573639
2.1	1.41418656414705
2.15	1.17876503113197
2.2	0.998112771644975
2.25	0.832028155039331
2.3	0.700445404795507
2.35	0.631157493294724
2.4	0.556130748586689
2.45	0.535184390775908
2.5	0.532875037753879
2.55	0.592591817220307
2.6	0.692342974273579
2.65	0.75212156378357
2.7	0.927882728483774
2.75	1.09421039846221
2.8	1.28011465312908
2.85	1.4842290533138
2.9	1.61577069134447
2.95	1.52469621406749
3	1.34675788421287
3.05	1.11694974522559
3.1	0.779114653041659
3.15	0.453570303284521
3.2	0.237361793703792
3.25	0.0999128362482663
3.3	0.0499013028801208
3.35	0.0355412945122775
3.4	0.0368795999182557
3.45	0.0371406842650007
3.5	0.0335391724508382
3.55	0.0335392349312498
3.6	0.0308081650509431
3.65	0.0317388317480458
3.7	0.0320366809065771
