# Supplementary material for: Many-molecule encapsulation by an icosahedral shell
Source: eLife. 2016 May 11;5:e14078. doi: 10.7554/eLife.14078 (PMC4947392; doi:10.7554/eLife.14078)
Supplement: Figure 6—source data 1. — DOI: http://dx.doi.org/10.7554/eLife.14078.023 [file elife-14078-fig6-data1.zip › Radius/ReadMe.txt]

Files are named radial_eLJ#_eAds#.dat, with eLJ, and eAds as defined in the text
In each file the first column is the distance from the shell center, the second column is the cargo density 
