# Supplementary material for: Many-molecule encapsulation by an icosahedral shell
Source: eLife. 2016 May 11;5:e14078. doi: 10.7554/eLife.14078 (PMC4947392; doi:10.7554/eLife.14078)
Supplement: Figure 6—figure supplement 1—source data 1. — DOI: http://dx.doi.org/10.7554/eLife.14078.025 [file elife-14078-fig6-figsupp1-data1.zip]

Archive with 14 entries (13 files):
- RadiusVaryCargoNumber/
- RadiusVaryCargoNumber/radial_eLJ1.0_n100.dat
- RadiusVaryCargoNumber/radial_eLJ1.0_n120.dat
- RadiusVaryCargoNumber/radial_eLJ1.0_n140.dat
- RadiusVaryCargoNumber/radial_eLJ1.0_n80.dat
- RadiusVaryCargoNumber/radial_eLJ1.3_n100.dat
- RadiusVaryCargoNumber/radial_eLJ1.3_n120.dat
- RadiusVaryCargoNumber/radial_eLJ1.3_n140.dat
- RadiusVaryCargoNumber/radial_eLJ1.3_n80.dat
- RadiusVaryCargoNumber/radial_eLJ1.6_n100.dat
- RadiusVaryCargoNumber/radial_eLJ1.6_n120.dat
- RadiusVaryCargoNumber/radial_eLJ1.6_n140.dat
- RadiusVaryCargoNumber/radial_eLJ1.6_n80.dat
- RadiusVaryCargoNumber/ReadMe.txt
