# Supplementary material for: Many-molecule encapsulation by an icosahedral shell
Source: eLife. 2016 May 11;5:e14078. doi: 10.7554/eLife.14078 (PMC4947392; doi:10.7554/eLife.14078)
Supplement: Figure 6—figure supplement 1—source data 1. — DOI: http://dx.doi.org/10.7554/eLife.14078.025 [file elife-14078-fig6-figsupp1-data1.zip › RadiusVaryCargoNumber/radial_eLJ1.0_n100.dat]

0	0
0.05	0.891650628100994
0.1	0.328502862984576
0.15	0.674762637481833
0.2	0.920885074923977
0.25	1.44035870693237
0.3	0.982921952237316
0.35	0.812510039808006
0.4	0.776598934152478
0.45	0.667915415145763
0.5	0.848549691395205
0.55	0.440210385661951
0.6	0.825109536451667
0.65	0.867199513984877
0.7	0.771539212271225
0.75	0.865680221457275
0.8	0.664645327433911
0.85	0.862543425877893
0.9	0.783992713899899
0.95	0.869769631092382
1	0.980037883067388
1.05	0.873007608479559
1.1	0.920413551588122
1.15	0.81739125171117
1.2	0.765898679440446
1.25	0.818984072556115
1.3	0.710950666924379
1.35	0.759219485892956
1.4	0.71712565903896
1.45	0.700411887489523
1.5	0.71114808246249
1.55	0.698165137421369
1.6	0.659804582801144
1.65	0.761888582431412
1.7	0.753321183136573
1.75	0.810527164449382
1.8	0.757356487966694
1.85	0.895032095285068
1.9	1.01335783099222
1.95	0.924032727391142
2	0.952531467573035
2.05	0.934964796410139
2.1	0.782065959653818
2.15	0.713540391661581
2.2	0.662922205743496
2.25	0.597927043316795
2.3	0.592692694368969
2.35	0.558780021333194
2.4	0.547473738353637
2.45	0.54001205227937
2.5	0.560442801011326
2.55	0.579679363977185
2.6	0.612908715700327
2.65	0.646906185288136
2.7	0.689225622978302
2.75	0.749715980991742
2.8	0.770988707455818
2.85	0.835647165926684
2.9	0.933163143951028
2.95	0.923804115584538
3	0.892381422714679
3.05	0.780538088386991
3.1	0.556035735998125
3.15	0.31370299026187
3.2	0.119020106274838
3.25	0.0290958949423056
3.3	0.00799777076535909
3.35	0
3.4	0
3.45	0
3.5	0
3.55	0
3.6	0
3.65	0
3.7	0
