# Supplementary material for: Many-molecule encapsulation by an icosahedral shell
Source: eLife. 2016 May 11;5:e14078. doi: 10.7554/eLife.14078 (PMC4947392; doi:10.7554/eLife.14078)
Supplement: Figure 6—figure supplement 1—source data 1. — DOI: http://dx.doi.org/10.7554/eLife.14078.025 [file elife-14078-fig6-figsupp1-data1.zip › RadiusVaryCargoNumber/radial_eLJ1.0_n120.dat]

0	6.49631171902153
0.05	2.78413359386637
0.1	3.41911143106396
0.15	3.51151984811974
0.2	2.55592592223798
0.25	1.71331298084084
0.3	1.43225770183152
0.35	0.960992857843421
0.4	0.86817069056048
0.45	0.527375859108759
0.5	0.490657984820356
0.55	0.458178156505296
0.6	0.401690916527984
0.65	0.593812771391363
0.7	0.401515304345229
0.75	0.702791004276947
0.8	0.636113754616551
0.85	0.713958088815206
0.9	0.974130481722799
0.95	1.09315674851195
1	1.18489428657807
1.05	1.30675628666691
1.1	1.33860801056862
1.15	1.18791940305584
1.2	0.970298640986562
1.25	0.952304024418327
1.3	0.718386630532517
1.35	0.695726640688509
1.4	0.62110817830612
1.45	0.567276549956688
1.5	0.572587847681581
1.55	0.608824645484382
1.6	0.639586385716223
1.65	0.630915928755582
1.7	0.656725995678178
1.75	0.835019173616625
1.8	0.903665077752307
1.85	0.988535701259021
1.9	1.06932767670874
1.95	1.21016531061457
2	1.30691904121749
2.05	1.16926067325141
2.1	1.09450684618318
2.15	0.938343422511471
2.2	0.785112239396984
2.25	0.622332228758297
2.3	0.528757913926835
2.35	0.524964176437398
2.4	0.450148282641566
2.45	0.526704092577452
2.5	0.477183006938973
2.55	0.484141366014802
2.6	0.582146206771666
2.65	0.615057811524926
2.7	0.677990113196053
2.75	0.799297308140617
2.8	0.936765843580325
2.85	1.03545406066871
2.9	1.2003022626847
2.95	1.28079057900679
3	1.35357082352438
3.05	1.2297591938361
3.1	0.999475213703878
3.15	0.634218743503716
3.2	0.246194651317778
3.25	0.0575386167328451
3.3	0.0127311452999594
3.35	0
3.4	0
3.45	0
3.5	0
3.55	0
3.6	0
3.65	0
3.7	0
