# Supplementary material for: Many-molecule encapsulation by an icosahedral shell
Source: eLife. 2016 May 11;5:e14078. doi: 10.7554/eLife.14078 (PMC4947392; doi:10.7554/eLife.14078)
Supplement: Figure 6—figure supplement 1—source data 1. — DOI: http://dx.doi.org/10.7554/eLife.14078.025 [file elife-14078-fig6-figsupp1-data1.zip › RadiusVaryCargoNumber/radial_eLJ1.0_n140.dat]

0	6.70145840488536
0.05	25.8484824188435
0.1	13.4029168097707
0.15	9.05602487146671
0.2	4.72397887557493
0.25	2.72476880198635
0.3	1.26641733635629
0.35	0.95168640069378
0.4	0.494116748747308
0.45	0.24728628800315
0.5	0.101230489499779
0.55	0.135041982969982
0.6	0.100021767237095
0.65	0.0857590655104159
0.7	0.12744453384885
0.75	0.195188108880156
0.8	0.213265506153023
0.85	0.488572049104809
0.9	0.685153975183021
0.95	1.06307096519216
1	1.41363040103053
1.05	1.89882707506845
1.1	2.08676091212033
1.15	1.78759481892536
1.2	1.54420057636171
1.25	1.38082331048894
1.3	0.89055925646317
1.35	0.688162101515331
1.4	0.632472479738872
1.45	0.423493158485672
1.5	0.405785191840066
1.55	0.39168752517637
1.6	0.353153535378937
1.65	0.419960713819666
1.7	0.47478828799664
1.75	0.544127937132982
1.8	0.816514947005047
1.85	0.970512226922244
1.9	1.14529084499952
1.95	1.45453572727271
2	1.57152672205602
2.05	1.63807663351466
2.1	1.60023753015717
2.15	1.41300787575264
2.2	1.05355363577899
2.25	0.825409061300478
2.3	0.591943219670006
2.35	0.488080808628817
2.4	0.433975696617914
2.45	0.400209527920649
2.5	0.381013515373823
2.55	0.378994128716655
2.6	0.409267927738188
2.65	0.482298974521857
2.7	0.545983481309256
2.75	0.672974072041293
2.8	0.843192792929613
2.85	1.08031374023708
2.9	1.40269154690744
2.95	1.6575398954556
3	1.80581143976466
3.05	1.8036709234617
3.1	1.59430548961689
3.15	1.05643392395771
3.2	0.492904319820909
3.25	0.13693446977584
3.3	0.0186895274727339
3.35	0
3.4	0
3.45	0
3.5	0
3.55	0
3.6	0
3.65	0
3.7	0
