# Supplementary material for: Many-molecule encapsulation by an icosahedral shell
Source: eLife. 2016 May 11;5:e14078. doi: 10.7554/eLife.14078 (PMC4947392; doi:10.7554/eLife.14078)
Supplement: Figure 6—figure supplement 1—source data 1. — DOI: http://dx.doi.org/10.7554/eLife.14078.025 [file elife-14078-fig6-figsupp1-data1.zip › RadiusVaryCargoNumber/radial_eLJ1.0_n80.dat]

0	0
0.05	0
0.1	0.321156153588755
0.15	0.989508148895084
0.2	0.400128978241728
0.25	0.469382070629719
0.3	0.624610786900965
0.35	0.686019949381898
0.4	0.590512927566421
0.45	0.743043942066973
0.5	0.718962869514403
0.55	0.922211624914813
0.6	0.754614245745862
0.65	0.702785952185996
0.7	0.831646838294813
0.75	0.727835166385612
0.8	0.933593469734754
0.85	0.883092056712497
0.9	0.796167056511169
0.95	0.861013736922002
1	0.83230635204445
1.05	0.695105099548264
1.1	0.80743604381531
1.15	0.614983992357948
1.2	0.697948464823095
1.25	0.669308518960471
1.3	0.637129910774085
1.35	0.645426205537559
1.4	0.691072166360046
1.45	0.628659173110737
1.5	0.684312305765792
1.55	0.707147660992372
1.6	0.725920330752997
1.65	0.78290754637853
1.7	0.779192639230743
1.75	0.813380409089108
1.8	0.761791716831371
1.85	0.781005483721409
1.9	0.754684462559589
1.95	0.775618525170026
2	0.722911341861945
2.05	0.709750748563964
2.1	0.626073741744164
2.15	0.602995145517443
2.2	0.565928929796448
2.25	0.568835750383171
2.3	0.507007887914669
2.35	0.49039296845817
2.4	0.523989223809117
2.45	0.522954585560798
2.5	0.551099090375996
2.55	0.507666469754855
2.6	0.550497922477564
2.65	0.541481168237805
2.7	0.582737498302838
2.75	0.598244998147042
2.8	0.574707545181593
2.85	0.581344766376254
2.9	0.591950818205281
2.95	0.603819530271527
3	0.541236297087104
3.05	0.459247355964674
3.1	0.3405313051023
3.15	0.179069046536841
3.2	0.0586680578625401
3.25	0.0156448534146646
3.3	0.00229967849483169
3.35	0
3.4	0
3.45	0
3.5	0
3.55	0
3.6	0
3.65	0
3.7	0
