# Supplementary material for: Many-molecule encapsulation by an icosahedral shell
Source: eLife. 2016 May 11;5:e14078. doi: 10.7554/eLife.14078 (PMC4947392; doi:10.7554/eLife.14078)
Supplement: Figure 6—figure supplement 1—source data 1. — DOI: http://dx.doi.org/10.7554/eLife.14078.025 [file elife-14078-fig6-figsupp1-data1.zip › RadiusVaryCargoNumber/radial_eLJ1.3_n100.dat]

0	0
0.05	0.888746228660925
0.1	1.30973128434242
0.15	1.00884707037186
0.2	1.01987272141418
0.25	0.820381134148546
0.3	1.17566430248059
0.35	0.883487375236896
0.4	0.688061596382652
0.45	0.826435607463296
0.5	0.601447598852106
0.55	0.720847067075107
0.6	0.756097537816013
0.65	0.750641238832444
0.7	0.700010896425484
0.75	0.819717395366872
0.8	0.89092186202362
0.85	0.927429415980226
0.9	1.01163032259457
0.95	1.06867644673338
1	1.05084903008203
1.05	0.964356938813764
1.1	0.987040742429875
1.15	0.852273842692944
1.2	0.811764323235551
1.25	0.784429013713026
1.3	0.764735126987307
1.35	0.74577911827695
1.4	0.653522052425267
1.45	0.714809299191095
1.5	0.719976790756844
1.55	0.727237424594563
1.6	0.800965361014704
1.65	0.78157932374963
1.7	0.900692411516072
1.75	0.906610474463154
1.8	0.99147346349739
1.85	0.94077759118267
1.9	1.0282436128762
1.95	0.980829527293816
2	0.901388422525231
2.05	0.897002435159034
2.1	0.831180270687135
2.15	0.715599614445846
2.2	0.691130714764096
2.25	0.58496129170276
2.3	0.646385803425661
2.35	0.615780737541692
2.4	0.596821365682887
2.45	0.635578686446811
2.5	0.5667485099512
2.55	0.646594434801825
2.6	0.6342352757683
2.65	0.673054236052409
2.7	0.70443436348694
2.75	0.731789855414019
2.8	0.778870950939875
2.85	0.845469242226477
2.9	0.90406794702783
2.95	0.855777015395473
3	0.770500327552316
3.05	0.608031812205409
3.1	0.457075989430785
3.15	0.240682205926528
3.2	0.106171030120458
3.25	0.0178840240247982
3.3	0.000937849340563281
3.35	0
3.4	0
3.45	0
3.5	0
3.55	0
3.6	0
3.65	0
3.7	0
