# Supplementary material for: Many-molecule encapsulation by an icosahedral shell
Source: eLife. 2016 May 11;5:e14078. doi: 10.7554/eLife.14078 (PMC4947392; doi:10.7554/eLife.14078)
Supplement: Figure 6—figure supplement 1—source data 1. — DOI: http://dx.doi.org/10.7554/eLife.14078.025 [file elife-14078-fig6-figsupp1-data1.zip › RadiusVaryCargoNumber/radial_eLJ1.3_n120.dat]

0	0
0.05	5.56826718773274
0.1	5.12866714659594
0.15	4.0382478253377
0.2	3.72739196993038
0.25	1.64192493997247
0.3	1.32995358027212
0.35	0.845673714902211
0.4	0.658612248011399
0.45	0.50340422914927
0.5	0.412152707249099
0.55	0.507268673273721
0.6	0.387839505613226
0.65	0.498802727968745
0.7	0.514763210699012
0.75	0.558628746989368
0.8	0.73948223974174
0.85	0.721026980783673
0.9	1.01840913998293
0.95	1.24688191627144
1	1.31883885810429
1.05	1.36764457242558
1.1	1.35571482220528
1.15	1.21144255955199
1.2	1.07851038533451
1.25	0.912347212204971
1.3	0.792383536681789
1.35	0.649917479161694
1.4	0.695747787716297
1.45	0.547372109607331
1.5	0.595863776449125
1.55	0.580456472038873
1.6	0.614986909342522
1.65	0.661786432914876
1.7	0.742227718107193
1.75	0.792065512422354
1.8	0.955674578630137
1.85	1.17946783047416
1.9	1.18473325930435
1.95	1.22404335316749
2	1.25939471244595
2.05	1.23966776755472
2.1	1.04535593633268
2.15	0.914312676325202
2.2	0.809168603278228
2.25	0.604551307936631
2.3	0.650933037978112
2.35	0.537440473135179
2.4	0.545885340708484
2.45	0.536425141265962
2.5	0.555298374622933
2.55	0.542924128836161
2.6	0.649709734143276
2.65	0.655910359891895
2.7	0.725376518957067
2.75	0.844991525404592
2.8	0.961863842285953
2.85	1.07475022995405
2.9	1.15790887755035
2.95	1.24959653911694
3	1.20508031797166
3.05	1.09407347272849
3.1	0.890270212539339
3.15	0.509093453718478
3.2	0.217567366280827
3.25	0.0393685272382624
3.3	0.00293795660768293
3.35	0
3.4	0
3.45	0
3.5	0
3.55	0
3.6	0
3.65	0
3.7	0
