# Supplementary material for: Many-molecule encapsulation by an icosahedral shell
Source: eLife. 2016 May 11;5:e14078. doi: 10.7554/eLife.14078 (PMC4947392; doi:10.7554/eLife.14078)
Supplement: Figure 6—figure supplement 1—source data 1. — DOI: http://dx.doi.org/10.7554/eLife.14078.025 [file elife-14078-fig6-figsupp1-data1.zip › RadiusVaryCargoNumber/radial_eLJ1.3_n140.dat]

0	20.1751652682288
0.05	24.9787760463785
0.1	21.5909663396835
0.15	11.8142859678817
0.2	4.63036579926563
0.25	3.17777328400673
0.3	0.953157414247031
0.35	0.397932253811219
0.4	0.216937260948697
0.45	0.0744471043108075
0.5	0.0406347739541366
0.55	0.0169396853637521
0.6	0.0143391366511932
0.65	0.0368833003075481
0.7	0.0852621881383153
0.75	0.0652917969845593
0.8	0.148165228408045
0.85	0.351254237531731
0.9	0.667921732346426
0.95	1.03734416804215
1	1.59993380398325
1.05	2.13824750860103
1.1	2.30219134068005
1.15	2.16727786224787
1.2	1.67659618830923
1.25	1.29606392292056
1.3	0.858585580945032
1.35	0.681693552474309
1.4	0.449808772906756
1.45	0.350290115725664
1.5	0.310831998041504
1.55	0.318519572592124
1.6	0.381984826788806
1.65	0.425434135445278
1.7	0.455744422189059
1.75	0.61541101849662
1.8	0.831167679301563
1.85	0.962771574781558
1.9	1.38221280677319
1.95	1.52287083844781
2	1.75198549575759
2.05	1.72453996389931
2.1	1.63441549229609
2.15	1.34098332943661
2.2	0.992740837133859
2.25	0.768763341407308
2.3	0.59402752678152
2.35	0.461981181352555
2.4	0.401197136551148
2.45	0.373258397017975
2.5	0.392023862224111
2.55	0.414980777793155
2.6	0.445680274397924
2.65	0.485563544361708
2.7	0.639978309484833
2.75	0.75830617932743
2.8	0.903040706377864
2.85	1.14581541497148
2.9	1.43317624774796
2.95	1.68490458458893
3	1.77603676889972
3.05	1.68378263056427
3.1	1.44210798188295
3.15	0.978432417736709
3.2	0.410044621668193
3.25	0.126966699302814
3.3	0.0121656231360392
3.35	0.00147597960847383
3.4	0
3.45	0
3.5	0
3.55	0
3.6	0
3.65	0
3.7	0
