# Supplementary material for: Many-molecule encapsulation by an icosahedral shell
Source: eLife. 2016 May 11;5:e14078. doi: 10.7554/eLife.14078 (PMC4947392; doi:10.7554/eLife.14078)
Supplement: Figure 6—figure supplement 1—source data 1. — DOI: http://dx.doi.org/10.7554/eLife.14078.025 [file elife-14078-fig6-figsupp1-data1.zip › RadiusVaryCargoNumber/radial_eLJ1.3_n80.dat]

0	0
0.05	1.73786682929238
0.1	0.960400089872106
0.15	0.821964040881532
0.2	0.797709364265356
0.25	0.601569287062747
0.3	1.05366729020089
0.35	0.647843847606036
0.4	0.868933414646191
0.45	0.404005941865019
0.5	1.0290691798831
0.55	0.735419716174106
0.6	0.933779191858595
0.65	0.856225064889025
0.7	0.800079736781993
0.75	0.793007193948951
0.8	1.01251482343106
0.85	0.893516949772199
0.9	0.870625592668871
0.95	0.868933414646193
1	0.916480128056648
1.05	0.855150764954614
1.1	0.700752753746928
1.15	0.734162209115671
1.2	0.803799594003643
1.25	0.74511819718251
1.3	0.741913247721166
1.35	0.739876314277849
1.4	0.801187272347144
1.45	0.740806503639383
1.5	0.773665186454956
1.55	0.778449921686729
1.6	0.796545146591095
1.65	0.785833753370258
1.7	0.788634331242876
1.75	0.860660047037816
1.8	0.797409998729605
1.85	0.840511321443731
1.9	0.83161246070029
1.95	0.784843084196562
2	0.728025293352212
2.05	0.742806056220676
2.1	0.684691950643892
2.15	0.696432453168954
2.2	0.598936598716743
2.25	0.581713916937505
2.3	0.604784086192011
2.35	0.62182205060513
2.4	0.578344940993789
2.45	0.563488720938432
2.5	0.585118932460744
2.55	0.579434547959371
2.6	0.58846621381287
2.65	0.557465259262362
2.7	0.554943335512454
2.75	0.550923155114383
2.8	0.536675487901456
2.85	0.537181137071318
2.9	0.511271720841303
2.95	0.465596465751953
3	0.410450562040778
3.05	0.328597275248684
3.1	0.255363655605552
3.15	0.121680846855473
3.2	0.04386091268545
3.25	0.0127595692151448
3.3	0
3.35	0
3.4	0
3.45	0
3.5	0
3.55	0
3.6	0
3.65	0
3.7	0
