# Supplementary material for: Many-molecule encapsulation by an icosahedral shell
Source: eLife. 2016 May 11;5:e14078. doi: 10.7554/eLife.14078 (PMC4947392; doi:10.7554/eLife.14078)
Supplement: Figure 6—figure supplement 1—source data 1. — DOI: http://dx.doi.org/10.7554/eLife.14078.025 [file elife-14078-fig6-figsupp1-data1.zip › RadiusVaryCargoNumber/radial_eLJ1.6_n100.dat]

0	0
0.05	3.60191540856639
0.1	0.331755366578483
0.15	1.53324777526813
0.2	1.13667002647382
0.25	1.38535208021784
0.3	0.645225004290436
0.35	0.745958812424992
0.4	0.987621966864978
0.45	1.02342245926056
0.5	0.761734376433979
0.55	0.635098434759816
0.6	0.873598886406029
0.65	0.772074189496177
0.7	0.94899910724907
0.75	0.856766286503655
0.8	0.887252724570362
0.85	0.967108408121607
0.9	0.86540664757912
0.95	1.08278438662425
1	1.0497255453197
1.05	1.06797960473895
1.1	0.93782590130876
1.15	0.916782029911209
1.2	0.878479368802217
1.25	0.927248597617873
1.3	0.717989782438482
1.35	0.772292572176089
1.4	0.781129377688689
1.45	0.825640127164685
1.5	0.711413783221863
1.55	0.755894071717115
1.6	0.897069023733359
1.65	0.932304508038496
1.7	0.905522138908004
1.75	0.863564220540976
1.8	0.961982661657399
1.85	1.03088714288787
1.9	0.997877171880772
1.95	0.968192707290894
2	0.923535209664423
2.05	0.86858652972203
2.1	0.839826558170078
2.15	0.739480783632923
2.2	0.755426123392315
2.25	0.675902818979891
2.3	0.673381056226131
2.35	0.645327657222464
2.4	0.669010999260083
2.45	0.720285083742705
2.5	0.719229677877046
2.55	0.691570474479996
2.6	0.72722188591142
2.65	0.729653179597214
2.7	0.737076955170106
2.75	0.753728375859239
2.8	0.765458738152322
2.85	0.800072600456078
2.9	0.765586821889941
2.95	0.718110900822838
3	0.684236002392265
3.05	0.52273325099645
3.1	0.342626094521662
3.15	0.184978916059509
3.2	0.0585841541494254
3.25	0.0112638563588529
3.3	0.000475115094971827
3.35	0
3.4	0
3.45	0
3.5	0
3.55	0
3.6	0
3.65	0
3.7	0
