# Supplementary material for: Many-molecule encapsulation by an icosahedral shell
Source: eLife. 2016 May 11;5:e14078. doi: 10.7554/eLife.14078 (PMC4947392; doi:10.7554/eLife.14078)
Supplement: Figure 6—figure supplement 1—source data 1. — DOI: http://dx.doi.org/10.7554/eLife.14078.025 [file elife-14078-fig6-figsupp1-data1.zip › RadiusVaryCargoNumber/radial_eLJ1.6_n120.dat]

0	13.0369668627463
0.05	5.58727151260554
0.1	10.2923422600628
0.15	5.10908160837354
0.2	2.88523037126352
0.25	2.65037238418468
0.3	0.821226259070631
0.35	0.925701789070741
0.4	0.841094636306211
0.45	0.529175776716639
0.5	0.256012944434594
0.55	0.328387074628369
0.6	0.305771077804284
0.65	0.393254027852492
0.7	0.423546467014737
0.75	0.551494437328379
0.8	0.574456312189554
0.85	0.787324984638105
0.9	1.1170916104398
0.95	1.21114679005356
1	1.47324962564738
1.05	1.60729728444817
1.1	1.4461678185469
1.15	1.35326391091874
1.2	1.14733994877584
1.25	0.985624096491581
1.3	0.835306372316443
1.35	0.683736913471487
1.4	0.604504413414168
1.45	0.524274806812855
1.5	0.541844556101242
1.55	0.516749106417218
1.6	0.592402407142776
1.65	0.687276987863816
1.7	0.832379850099735
1.75	0.848213130980052
1.8	0.986660614456029
1.85	1.11860203942027
1.9	1.31043943954297
1.95	1.32987645310006
2	1.32330114772236
2.05	1.24137559443994
2.1	1.10305394105355
2.15	0.896765115360647
2.2	0.772430960391636
2.25	0.607664129248917
2.3	0.65415950575365
2.35	0.565275487400798
2.4	0.548672121047988
2.45	0.53204870885919
2.5	0.586160841822598
2.55	0.612771849524586
2.6	0.671634766420348
2.65	0.704454713440586
2.7	0.812707338374544
2.75	0.911360306604702
2.8	0.996456065942395
2.85	1.04753126218456
2.9	1.20122437441882
2.95	1.18144059932147
3	1.17416995057427
3.05	0.984062934515043
3.1	0.754806896183403
3.15	0.421920519696221
3.2	0.150414488281024
3.25	0.0303868390865034
3.3	0.0039306450177874
3.35	0
3.4	0
3.45	0
3.5	0
3.55	0
3.6	0
3.65	0
3.7	0
