# Supplementary material for: Many-molecule encapsulation by an icosahedral shell
Source: eLife. 2016 May 11;5:e14078. doi: 10.7554/eLife.14078 (PMC4947392; doi:10.7554/eLife.14078)
Supplement: Figure 6—figure supplement 1—source data 1. — DOI: http://dx.doi.org/10.7554/eLife.14078.025 [file elife-14078-fig6-figsupp1-data1.zip › RadiusVaryCargoNumber/radial_eLJ1.6_n140.dat]

0	33.5072920244268
0.05	29.6778872216352
0.1	22.5733335743507
0.15	11.4105913380481
0.2	5.71271864023015
0.25	2.5038416018253
0.3	1.00258039128206
0.35	0.396536000289075
0.4	0.154411483983534
0.45	0.04945725760063
0.5	0
0.55	0
0.6	0
0.65	0.0367538852187497
0.7	0.0318611334622125
0.75	0.04647335925718
0.8	0.164050389348479
0.85	0.342729646386956
0.9	0.652527595412401
0.95	1.0219577234444
1	1.67935040122424
1.05	2.18872433843768
1.1	2.38234861003166
1.15	2.27291467926709
1.2	1.78606331723764
1.25	1.28121167863774
1.3	1.03686542002498
1.35	0.608417995331151
1.4	0.456480137550664
1.45	0.302861773947329
1.5	0.28573040135484
1.55	0.285886871824132
1.6	0.355268227207554
1.65	0.415980043546494
1.7	0.480418188644821
1.75	0.630975718629777
1.8	0.84166427802163
1.85	1.09758420426067
1.9	1.34270281959812
1.95	1.61344661873656
2	1.76354168549614
2.05	1.82743466082514
2.1	1.64228395676099
2.15	1.30086439355005
2.2	0.935113451885204
2.25	0.731539011191796
2.3	0.615703593234422
2.35	0.467290348220693
2.4	0.457716161421957
2.45	0.378330191542299
2.5	0.384517087928984
2.55	0.416051332413395
2.6	0.427097421619852
2.65	0.562682136942166
2.7	0.683607416680597
2.75	0.797706335393774
2.8	1.00903237129004
2.85	1.21205931831477
2.9	1.4947248219721
2.95	1.68593323207361
3	1.66849897814011
3.05	1.61231880191567
3.1	1.34784004269261
3.15	0.854786337004064
3.2	0.375316034373437
3.25	0.103612013252442
3.3	0.0101024472825589
3.35	0.000490266910884874
3.4	0
3.45	0
3.5	0
3.55	0
3.6	0
3.65	0
3.7	0
