# Supplementary material for: Many-molecule encapsulation by an icosahedral shell
Source: eLife. 2016 May 11;5:e14078. doi: 10.7554/eLife.14078 (PMC4947392; doi:10.7554/eLife.14078)
Supplement: Figure 6—figure supplement 1—source data 1. — DOI: http://dx.doi.org/10.7554/eLife.14078.025 [file elife-14078-fig6-figsupp1-data1.zip › RadiusVaryCargoNumber/radial_eLJ1.6_n80.dat]

0	0
0.05	3.49801400255005
0.1	0.322185500234873
0.15	1.65446608228719
0.2	0.80282288583116
0.25	0.672695000490394
0.3	0.57841176420119
0.35	0.905550962198608
0.4	0.846293710294368
0.45	0.926134703627182
0.5	0.647291110743778
0.55	0.863489602644597
0.6	0.900608082746097
0.65	1.07434433716345
0.7	0.99923458630689
0.75	0.76412927240171
0.8	0.86915158202896
0.85	1.01914390553077
0.9	0.923891234850731
0.95	0.799392770521409
1	0.907791500661779
1.05	0.8606325006274
1.1	0.943012991470866
1.15	0.912502445746686
1.2	0.751169858681976
1.25	0.850298893239038
1.3	0.790249010542868
1.35	0.801274913100655
1.4	0.766132529282351
1.45	0.829957745913353
1.5	0.864163616896546
1.55	0.853353264814234
1.6	0.817104722432209
1.65	0.796325433012955
1.7	0.879401307977966
1.75	0.858081985550164
1.8	0.886755738825079
1.85	0.876368997557572
1.9	0.867227442728003
1.95	0.846106890490773
2	0.773742784347839
2.05	0.739274490184761
2.1	0.743303768949326
2.15	0.678252406782975
2.2	0.740847688723889
2.25	0.680059878937234
2.3	0.648294640753171
2.35	0.64751241619075
2.4	0.638435884268737
2.45	0.636218843886471
2.5	0.592070073624663
2.55	0.610844596775584
2.6	0.572990684055388
2.65	0.580999472590782
2.7	0.508352388430291
2.75	0.503447529855162
2.8	0.527331911473495
2.85	0.449286202162389
2.9	0.429884013608409
2.95	0.38616151190942
3	0.31106553806485
3.05	0.263807656885715
3.1	0.174990247375626
3.15	0.0860262185466351
3.2	0.0323708530802445
3.25	0.00428045377516611
3.3	0.00092281970369528
3.35	0
3.4	0
3.45	0
3.5	0
3.55	0
3.6	0
3.65	0
3.7	0
